# Supplementary material for: Physiochemical Characterization and Antioxidant Potential of Sorghum and Cork Oak as Valuable Additives to Traditional Trida Pasta
Source: Foods. 2025 Aug 15;14(16):2832. doi: 10.3390/foods14162832 (PMC12385945; doi:10.3390/foods14162832)
Supplement: Supplementary file 1 [file foods-14-02832-s001.zip]

Archive with 1 entries (1 files):
- foods-3797980-supplementary.pdf
